# Supplementary material for: Increasing land use drives changes in plant phylogenetic diversity and prevalence of specialists
Source: PeerJ. 2016 Mar 1;4:e1740. doi: 10.7717/peerj.1740 (PMC4782714; doi:10.7717/peerj.1740)
Supplement: Supplemental Information 1 [file peerj-04-1740-s001.txt]

((((Acorus_americanus:269.100006,((((((Alisma_plantago_aquatica:39.866665,Alisma_triviale:39.866665)alisma:39.866665,(Sagittaria_cuneata:39.866665,Sagittaria_latifolia:39.866665)sagittaria:39.866665)alismataceae:39.866661,((Potamogeton_friesii:39.866665,Potamogeton_gramineus:39.866665,Potamogeton_pusillus:39.866665,Potamogeton_richardsonii:39.866665,Potamogeton_zosteriformis:39.866665,Potamogeton_sp1:39.866665,Potamogeton_alpinus:39.866665)potamogeton:39.866665,(Stuckenia_filiformis_ssp_filiformis:39.866665,Stuckenia_pectinata:39.866665,Stuckenia_vaginata:39.866665)stuckenia:39.866665)potamogetonaceae:39.866661):39.866669,Triantha_glutinosa:159.466660):39.866669,Calla_palustris:199.333328)alismatales:39.866669,((((((Allium_cernuum:44.849998,Allium_schoenoprasum:44.849998,Allium_textile:44.849998)allium:44.849998,(Asparagus_officinalis:59.799999,Camassia_quamash:59.799999,(Maianthemum_canadense:29.900000,Maianthemum_racemosum:29.900000,Maianthemum_racemosum_ssp_amplexicaule:29.900000,Maianthemum_racemosum_ssp_racemosum:29.900000,Maianthemum_stellatum:29.900000,Maianthemum_trifolium:29.900000)maianthemum:29.900000)asparagaceae:29.899998):29.900002,(Iris_missouriensis:59.799999,Sisyrinchium_montanum:59.799999)iridaceae:59.799999):29.900002,(Amerorchis_rotundifolia:99.666664,Calypso_bulbosa:99.666664,(Coeloglossum_viride:49.833332,Coeloglossum_viride_var_viride:49.833332)coeloglossum:49.833332,(Corallorrhiza_maculata:49.833332,Corallorrhiza_striata:49.833332,Corallorrhiza_trifida:49.833332)corallorrhiza:49.833332,(Cypripedium_acaule:49.833332,Cypripedium_calceolus:49.833332,Cypripedium_passerinum:49.833332)cypripedium:49.833332,(Goodyera_sp1:49.833332,Goodyera_oblongifolia:49.833332,Goodyera_repens:49.833332)goodyera:49.833332,Habenaria_sp1:99.666664,Liparis_loeselii:99.666664,(Listera_borealis:49.833332,Listera_cordata:49.833332)listera:49.833332,(Malaxis_monophyllos:49.833332,Malaxis_paludosa:49.833332)malaxis:49.833332,(Platanthera_sp1:49.833332,Platanthera_dilatata:49.833332,Platanthera_huronensis:49.833332,Platanthera_hyperborea:49.833332,Platanthera_obtusata:49.833332,Platanthera_orbiculata:49.833332)platanthera:49.833332,Spiranthes_romanzoffiana:99.666664)orchidaceae:49.833336)asparagales:29.899994,((((Juncus_sp1:39.866665,Juncus_albescens:39.866665,Juncus_alpinoarticulatus:39.866665,Juncus_arcticus_ssp_balticus:39.866665,Juncus_bufonius:39.866665,Juncus_confusus:39.866665,Juncus_dudleyi:39.866665,Juncus_filiformis:39.866665,Juncus_nodosus:39.866665,Juncus_tenuis:39.866665)juncus:39.866665,(Luzula_sp1:39.866665,Luzula_multiflora:39.866665,Luzula_multiflora_var_multiflora:39.866665,Luzula_parviflora:39.866665)luzula:39.866665)juncaceae:39.866669,(((Avena_fatua:29.900000,Avena_sativa:29.900000,Avenula_hookeri:29.900000)avena:29.900000,(Bromus_sp1:29.900000,Bromus_anomalus:29.900000,Bromus_carinatus:29.900000,Bromus_ciliatus:29.900000,Bromus_inermis:29.900000,Bromus_inermis_ssp_inermis:29.900000,Bromus_japonicus:29.900000,Bromus_pumpellianus:29.900000,Bromus_tectorum:29.900000,Bromus_trachycaulum:29.900000)bromus:29.900000):29.899998,Bouteloua_gracilis:89.699997,(Calamagrostis_sp1:44.849998,Calamagrostis_canadensis:44.849998,Calamagrostis_montanensis:44.849998,Calamagrostis_purpurascens:44.849998,Calamagrostis_rubescens:44.849998,Calamagrostis_stricta:44.849998,Calamagrostis_stricta_ssp_inexpansa:44.849998)calamagrostis:44.849998)poaceae:29.900002):29.900002,(Sparganium_sp1:74.750000,Sparganium_angustifolium:74.750000,Sparganium_eurycarpum:74.750000)sparganium:74.750000)poales:29.899994):29.900009,(((Lilium_columbianum:52.325001,Lilium_philadelphicum:52.325001)lilium:52.325001,Prosartes_trachycarpa:104.650002,Streptopus_amplexifolius:104.650002)liliaceae:52.325005,(Stenanthium_occidentale:104.650002,Veratrum_viride:104.650002,(Zigadenus_elegans:52.325001,Zigadenus_venenosus:52.325001)zigadenus:52.325001)melanthiaceae:52.325005):52.324997):29.899994):29.900009)monocots:29.899994,((((((((((((Adoxa_moschatellina:72.800003,Sambucus_racemosa:72.800003,(Viburnum_edule:36.400002,Viburnum_opulus:36.400002)viburnum:36.400002)adoxaceae:36.400002,((Lonicera_villosa:36.400002,Lonicera_caerulea:36.400002,Lonicera_dioica:36.400002,Lonicera_involucrata:36.400002,Lonicera_tatarica:36.400002)lonicera:36.400002,(Symphoricarpos_sp1:36.400002,Symphoricarpos_albus:36.400002,Symphoricarpos_occidentalis:36.400002)symphoricarpos:36.400002,(Valeriana_dioica:36.400002,Valeriana_dioica_var_sylvatica:36.400002,Valeriana_sitchensis:36.400002)valeriana:36.400002,Linnaea_borealis:72.800003,Diervilla_lonicera:72.800003)caprifoliaceae:36.400002)dipsacales:36.400002,((Anethum_graveolens:72.800003,Carum_carvi:72.800003,(Cicuta_bulbifera:36.400002,Cicuta_maculata:36.400002,Cicuta_virosa:36.400002)cicuta:36.400002,(Heracleum_sp1:36.400002,Heracleum_maximum:36.400002,Heracleum_sphondylium_ssp_montanum:36.400002)heracleum:36.400002,Musineon_divaricatum:72.800003,(Osmorhiza_berteroi:36.400002,Osmorhiza_depauperata:36.400002,Osmorhiza_longistylis:36.400002,Osmorhiza_occidentalis:36.400002)osmoriza:36.400002,Pastinaca_sativa:72.800003,Sanicula_marilandica:72.800003,Sium_suave:72.800003,Zizia_aptera:72.800003)apiaceae:36.400002,Aralia_nudicaulis:109.200005):36.400002):36.399994,(((((((((((Liatris_punctata:18.200001,Liatris_ligulistylis:18.200001)liatris:18.200001,(Arnica_angustifolia:18.200001,Arnica_chamissonis:18.200001,Arnica_cordifolia:18.200001,Arnica_fulgens:18.200001,Arnica_latifolia:18.200001,Arnica_lonchophylla:18.200001,Arnica_mollis:18.200001,Arnica_sororia:18.200001)arnica:18.200001):18.200001,(Ambrosia_chamissonis:36.400002,(Helianthus_annuus:18.200001,Helianthus_nuttallii:18.200001,Helianthus_pauciflorus:18.200001,Helianthus_pauciflorus_ssp_subrhomboideus:18.200001,Helianthus_petiolaris:18.200001)helianthus:18.200001):18.200001):18.200001,((Gaillardia_aristata:24.266668,Helenium_autumnale:24.266668):24.266668,Hymenoxys_richardsonii:48.533337):24.266666):18.199997,((((((Solidago_sp1:13.000000,Solidago_altissima:13.000000,Solidago_altissima_ssp_gilvocanescens:13.000000,Solidago_canadensis:13.000000,Solidago_canadensis_var_gilvocanescens:13.000000,Solidago_gigantea:13.000000,Solidago_lepida:13.000000,Solidago_missouriensis:13.000000,Solidago_mollis:13.000000,Solidago_multiradiata:13.000000,Solidago_nemoralis:13.000000,Solidago_rigida:13.000000,Solidago_simplex:13.000000,Solidago_simplex_ssp_simplex:13.000000)solidago:13.000000,Grindelia_squarrosa:26.000000):13.000000,(Erigeron_sp1:19.500000,Erigeron_acris:19.500000,Erigeron_caespitosus:19.500000,Erigeron_compositus:19.500000,Erigeron_elatus:19.500000,Erigeron_glabellus:19.500000,Erigeron_lonchophyllus:19.500000,Erigeron_peregrinus:19.500000,Erigeron_philadelphicus:19.500000,Erigeron_pumilus:19.500000,Erigeron_speciosus:19.500000,Erigeron_trifidus:19.500000)erigeron:19.500000):13.000000,(Conyza_canadensis:26.000000,Conyza_canadensis_var_canadensis:26.000000)conyza:26.000000):13.000000,((((Achillea_millefolium:13.000000,Achillea_alpina:13.000000)achillea:13.000000,(Tanacetum_bipinnatum:13.000000,Tanacetum_vulgare:13.000000)tanacetum:13.000000):13.000000,Leucanthemum_vulgare:39.000000):13.000000,(Artemisia_absinthium:26.000000,Artemisia_biennis:26.000000,Artemisia_campestris:26.000000,Artemisia_cana:26.000000,Artemisia_dracunculus:26.000000,Artemisia_frigida:26.000000,Artemisia_longifolia:26.000000,Artemisia_ludoviciana:26.000000,Artemisia_michauxiana:26.000000,Artemisia_norvegica:26.000000)artemisia:26.000000):13.000000):13.000000,(Anaphalis_margaritacea:52.000000,(Antennaria_sp1:26.000000,Antennaria_alpina:26.000000,Antennaria_anaphaloides:26.000000,Antennaria_lanata:26.000000,Antennaria_media:26.000000,Antennaria_microphylla:26.000000,Antennaria_neglecta:26.000000,Antennaria_parvifolia:26.000000,Antennaria_pulcherrima:26.000000,Antennaria_racemosa:26.000000,Antennaria_rosea:26.000000)antennaria:26.000000):26.000000):13.000000):13.000000,((Packera_cana:34.666668,Packera_pauciflora:34.666668,Packera_paupercula:34.666668,Packera_streptanthifolia:34.666668)packera:34.666668,(Petasites_frigidus:34.666668,Petasites_frigidus_var_frigidus:34.666668,Petasites_frigidus_var_palmatus:34.666668,Petasites_frigidus_var_sagittatus:34.666668,Petasites_frigidus_var_vitifolius:34.666668)petasites:34.666668):34.666664):13.000000,(((Sonchus_sp1:29.250000,Sonchus_arvensis:29.250000,Sonchus_arvensis_ssp_uliginosus:29.250000,Sonchus_asper:29.250000,Sonchus_oleraceus:29.250000)sonchus:29.250000,Cichorium_intybus:58.500000):29.250000,(Tragopogon_dubius:43.875000,Tragopogon_pratensis:43.875000)tragopogon:43.875000):29.250000):13.000000,((Arctium_minus:43.333332,Arctium_tomentosum:43.333332)arctium:43.333332,(Cirsium_sp1:43.333332,Cirsium_arvense:43.333332,Cirsium_drummondii:43.333332,Cirsium_flodmanii:43.333332,Cirsium_undulatum:43.333332,Cirsium_vulgare:43.333332)cirsium:43.333332):43.333336):13.000000,Logfia_arvensis:143.000000,Lygodesmia_juncea:143.000000,Mulgedium_oblongifolium:143.000000,Ratibida_columnifera:143.000000,Saussurea_nuda:143.000000,(Senecio_sp1:71.500000,Senecio_eremophilus:71.500000,Senecio_hydrophiloides:71.500000,Senecio_integerrimus:71.500000,Senecio_lugens:71.500000,Senecio_triangularis:71.500000,Senecio_vulgaris:71.500000)senecio:71.500000,(Agoseris_aurantiaca:71.500000,Agoseris_glauca:71.500000)agoseris:71.500000,(Symphyotrichum_sp1:71.500000,Symphyotrichum_ascendens:71.500000,Symphyotrichum_boreale:71.500000,Symphyotrichum_ciliatum:71.500000,Symphyotrichum_ciliolatum:71.500000,Symphyotrichum_eatonii:71.500000,Symphyotrichum_ericoides:71.500000,Symphyotrichum_ericoides_var_pansum:71.500000,Symphyotrichum_falcatum:71.500000,Symphyotrichum_falcatum_var_falcatum:71.500000,Symphyotrichum_laeve:71.500000,Symphyotrichum_laeve_var_laeve:71.500000,Symphyotrichum_lanceolatum_ssp_hesperium:71.500000,Symphyotrichum_puniceum:71.500000,Symphyotrichum_puniceum_var_puniceum:71.500000,Symphyotrichum_subspicatum:71.500000)symphyotrichum:71.500000,(Taraxacum_ceratophorum:71.500000,Taraxacum_officinale:71.500000)taraxacum:71.500000,Tephroseris_palustris:143.000000,Xanthisma_spinulosum:143.000000,Xanthium_strumarium:143.000000,(Aster_sp1:71.500000,Aster_alpinus:71.500000)aster:71.500000,Asteraceae_sp1:143.000000,Canadanthus_modestus:143.000000,(Crepis_sp1:71.500000,Crepis_intermedia:71.500000,Crepis_occidentalis:71.500000,Crepis_runcinata:71.500000,Crepis_tectorum:71.500000)crepis:71.500000,Cyclachaena_xanthifolia:143.000000,Eurybia_conspicua:143.000000,Euthamia_graminifolia_var_graminifolia:143.000000,(Gnaphalium_palustre:71.500000,Gnaphalium_uliginosum:71.500000)gnaphalium:71.500000,Gutierrezia_sarothrae:143.000000,Heterotheca_villosa:143.000000,(Hieracium_sp1:71.500000,Hieracium_albiflorum:71.500000,Hieracium_aurantiacum:71.500000,Hieracium_triste:71.500000,Hieracium_umbellatum:71.500000)hieracium:71.500000,(Lactuca_sp1:71.500000,Lactuca_biennis:71.500000,Lactuca_serriola:71.500000)lactuca:71.500000)asteraceae:13.000000,Menyanthes_trifoliata:156.000000):13.000000,((Campanula_rapunculoides:56.333332,Campanula_rotundifolia:56.333332,Campanula_uniflora:56.333332)campanula:56.333332,(Lobelia_dortmanna:56.333332,Lobelia_kalmii:56.333332)lobelia:56.333332)campanulaceae:56.333336)asterales:13.000000):13.000000,((((Apocynum_cannabinum:70.909088,(Asclepias_ovalifolia:35.454544,Asclepias_speciosa:35.454544)asclepias:35.454544,Apocynum_androsaemifolium:70.909088)apocynaceae:35.454544,((Gentiana_affinis:35.454544,Gentiana_andrewsii:35.454544,Gentianella_amarella:35.454544)gentiana:35.454544,Halenia_deflexa:70.909088)gentianaceae:35.454544):35.454544,(Galium_aparine:70.909088,Galium_bifolium:70.909088,Galium_boreale:70.909088,Galium_labradoricum:70.909088,Galium_trifidum:70.909088,Galium_triflorum:70.909088)galium:70.909088)gentianales:35.454544,((((Fraxinus_americana:47.272724,Fraxinus_pennsylvanica:47.272724)fraxinus:47.272724,(Syringa_reticulata:47.272724,Syringa_vulgaris:47.272724)syringa:47.272724)oleaceae:47.272728,((((((Castilleja_sp1:23.636362,Castilleja_lutescens:23.636362,Castilleja_miniata:23.636362,Castilleja_occidentalis:23.636362,Castilleja_raupii:23.636362)castilleja:23.636362,Melampyrum_lineare:47.272724,Orobanche_fasciculata:47.272724,Orthocarpus_luteus:47.272724,(Pedicularis_bracteosa:23.636362,Pedicularis_capitata:23.636362,Pedicularis_groenlandica:23.636362,Pedicularis_labradorica:23.636362,Pedicularis_parviflora:23.636362)pedicularis:23.636362,(Rhinanthus_minor:23.636362,Rhinanthus_minor_ssp_groenlandicus:23.636362)rhinanthus:23.636362)orobanchaceae:23.636364,(((Dracocephalum_parviflorum:17.727272,Agastache_foeniculum:17.727272):17.727272,Monarda_fistulosa:35.454544):17.727272,(Galeopsis_sp1:26.590908,Galeopsis_tetrahit:26.590908)galeopsis:26.590908,Glecoma_hederacea:53.181816,Hedeoma_hispidum:53.181816,(Lycopus_americanus:26.590908,Lycopus_asper:26.590908,Lycopus_uniflorus:26.590908)lycopus:26.590908,(Mentha_arvensis:26.590908,Mentha_spicata:26.590908)mentha:26.590908,Monarda_bradburiana:53.181816,Scutellaria_galericulata:53.181816,Stachys_palustris:53.181816)lamiaceae:17.727272):17.727272,((Utricularia_intermedia:29.545454,Utricularia_macrorhiza:29.545454,Utricularia_minor:29.545454,Utricularia_vulgaris_ssp_macrorhiza:29.545454)utricularia:29.545454,Verbena_bracteata:59.090908):29.545452):17.727272,Limosella_aquatica:106.363632):17.727272,(Gratiola_neglecta:82.727272,(Linaria_dalmatica:41.363636,Linaria_vulgaris:41.363636)linaria:41.363636,(Penstemon_sp1:41.363636,Penstemon_albertinus:41.363636,Penstemon_albidus:41.363636,Penstemon_confertus:41.363636,Penstemon_ellipticus:41.363636,Penstemon_gracilis:41.363636,Penstemon_nitidus:41.363636,Penstemon_procerus:41.363636)penstemon:41.363636,(Plantago_eriopoda:41.363636,Plantago_major:41.363636,Plantago_patagonica:41.363636)plantago:41.363636,(Veronica_americana:41.363636,Veronica_peregrina:41.363636,Veronica_scutellata:41.363636,Veronica_serpyllifolia:41.363636)veronica:41.363636)plantaginaceae:41.363632):17.727272):17.727264,((Convolvulus_arvensis:63.818176,Ipomoea_purpurea:63.818176)convolvulaceae:63.818176,((Leucophysalis_grandiflora:63.818176,(Solanum_triflorum:31.909088,Solanum_tuberosum:31.909088)solanum:31.909088):31.909088,Petunia_hybrida:95.727264)solanaceae:31.909088):31.909088):17.727280,((Cryptantha_celosioides:59.090908,Cryptantha_fendleri:59.090908)cryptantha:59.090908,Cynoglossum_officinale:118.181816,Hackelia_deflexa_var_americana:118.181816,Hydrophyllum_sp1:118.181816,(Lappula_sp1:59.090908,Lappula_occidentalis:59.090908,Lappula_squarrosa:59.090908)lappula:59.090908,(Lithospermum_incisum:59.090908,Lithospermum_ruderale:59.090908)lithospermum:59.090908,(Mertensia_sp1:59.090908,Mertensia_paniculata:59.090908)mertensia:59.090908,Myosotis_asiatica:118.181816,Onosmodium_molle:118.181816,Plagiobothrys_scouleri:118.181816)boraginaceae:59.090904):17.727280):13.000000,(((((Lysimachia_ciliata:39.619045,Lysimachia_hybrida:39.619045,Lysimachia_thyrsiflora:39.619045)lysimachia:39.619045,(Trientalis_borealis:39.619045,Trientalis_europaea:39.619045)trientalis:39.619045,(Androsace_chamaejasme:39.619045,Androsace_occidentalis:39.619045,Androsace_septentrionalis:39.619045)androsace:39.619045,(Dodecatheon_conjugens:39.619045,Dodecatheon_pulchellum:39.619045)dodecatheon:39.619045,Primula_incana:79.238091,Myrica_gale:79.238091,Glaux_maritima:79.238091)primulaceae:39.619049,((Empetrum_nigrum:59.428570,(Rhododendron_groenlandicum:29.714285,Rhododendron_albiflorum:29.714285,Rhododendron_tomentosum:29.714285)rhododendron:29.714285,(Vaccinium_caespitosum:29.714285,Vaccinium_angustifolium:29.714285,Vaccinium_membranaceum:29.714285,Vaccinium_myrtilloides:29.714285,Vaccinium_oxycoccos:29.714285,Vaccinium_scoparium:29.714285,Vaccinium_uliginosum:29.714285,Vaccinium_vitis_idaea:29.714285)vaccinium:29.714285,Andromeda_polifolia:59.428570,(Arctostaphylos:29.714285,Arctostaphylos_rubra:29.714285,Arctostaphylos_uva_ursi:29.714285)arctostaphylos:29.714285,Cassiope_tetragona:59.428570,Chamaedaphne_calyculata:59.428570,Chimaphila_umbellata:59.428570,Gaultheria_hispidula:59.428570,(Kalmia_microphylla:29.714285,Kalmia_polifolia:29.714285)kalmia:29.714285,Menziesia_ferruginea:59.428570,Moneses_uniflora:59.428570,Monotropa_hypopithys:59.428570,Orthilia_secunda:59.428570,(Pyrola_sp1:29.714285,Pyrola_asarifolia:29.714285,Pyrola_chlorantha:29.714285,Pyrola_elliptica:29.714285,Pyrola_minor:29.714285)pyrola:29.714285)ericaceae:29.714283,Sarracenia_purpurea:89.142853):29.714287):29.714287,(Collomia_linearis:99.047615,(Phlox_alyssifolia:49.523808,Phlox_hoodii:49.523808)phlox:49.523808,(Polemonium_acutiflorum:49.523808,Polemonium_pulcherrimum:49.523808)polemonium:49.523808)polemoniaceae:49.523811):29.714279,(Impatiens_sp1:89.142853,Impatiens_capensis:89.142853,Impatiens_noli_tangere:89.142853)impatiens:89.142853)ericales:29.714294)ericales_to_asterales:13.000000,(Cornus_sp1:110.500000,Cornus_canadensis:110.500000,Cornus_sericea:110.500000,Cornus_sericea_ssp_sericea:110.500000)cornus:110.500000)asterids:13.000000,(((((Amaranthus_albus:41.785713,Amaranthus_blitoides:41.785713,Amaranthus_graecizans:41.785713,Amaranthus_retroflexus:41.785713)amaranthus:41.785713,(Atriplex_sp1:41.785713,Atriplex_argentea:41.785713,Atriplex_canescens:41.785713,Atriplex_gardneri:41.785713,Atriplex_gardneri_var_gardneri:41.785713)atriplex:41.785713,Axyris_amaranthoides:83.571426,(Chenopodium_sp1:41.785713,Chenopodium_album:41.785713,Chenopodium_capitatum:41.785713,Chenopodium_fremontii:41.785713,Chenopodium_glaucum:41.785713,Chenopodium_glaucum_var_salinum:41.785713,Chenopodium_leptophyllum:41.785713,Chenopodium_pratericola:41.785713,Chenopodium_simplex:41.785713)chenopodium:41.785713,(Kochia_sp1:41.785713,Kochia_scoparia:41.785713)kochia:41.785713,Monolepis_nuttalliana:83.571426)amaranthaceae:41.785713,((Cerastium_sp1:41.785713,Cerastium_arvense:41.785713,Cerastium_beeringianum:41.785713,Cerastium_fontanum:41.785713,Cerastium_fontanum_ssp_vulgare:41.785713,Cerastium_nutans:41.785713)cerastium:41.785713,Gypsophila_paniculata:83.571426,Moehringia_lateriflora:83.571426,Paronychia_sessiliflora:83.571426,(Silene_sp1:41.785713,Silene_acaulis:41.785713,Silene_drummondii:41.785713,Silene_latifolia:41.785713,Silene_menziesii:41.785713,Silene_noctiflora:41.785713,Silene_uralensis:41.785713)silene:41.785713,Spergula_arvensis:83.571426,(Stellaria_sp1:41.785713,Stellaria_borealis:41.785713,Stellaria_calycantha:41.785713,Stellaria_crassifolia:41.785713,Stellaria_longifolia:41.785713,Stellaria_longipes:41.785713,Stellaria_media:41.785713)stellaria:41.785713,Vaccaria_hispanica:83.571426)caryophyllaceae:41.785713):41.785713,(((Mirabilis_hirsuta:44.571426,Mirabilis_linearis:44.571426)mirabilis:44.571426,Sarcobatus_vermiculatus:89.142853):44.571426,(Claytonia_lanceolata:100.285706,(Escobaria_vivipara_var_vivipara:66.857140,(Opuntia_fragilis:33.428570,Opuntia_polyacantha:33.428570)opuntia:33.428570)cactaceae:33.428566):33.428574):33.428574):33.428558,(Drosera_rotundifolia:150.428558,((Bistorta_bistortoides:50.142853,Bistorta_vivipara:50.142853)bistorta:50.142853,(Eriogonum_flavum:50.142853,Eriogonum_ovalifolium_var_ovalifolium:50.142853)eriogonum:50.142853,(Fagopyrum_sp1:50.142853,Fagopyrum_tataricum:50.142853)fagopyrum:50.142853,Fallopia_convolvulus:100.285706,Oxyria_digyna:100.285706,(Persicaria_amphibia:50.142853,Persicaria_lapathifolia:50.142853)persicaria:50.142853,Polygonaceae_sp1:100.285706,(Polygonum_sp1:50.142853,Polygonum_amphibium_var_emersum:50.142853,Polygonum_aviculare:50.142853,Polygonum_aviculare_ssp_depressum:50.142853,Polygonum_erectum:50.142853,Polygonum_salicifolium:50.142853)polygonum:50.142853,Rheum_rhabarbarum:100.285706,(Rumex_sp1:50.142853,Rumex_acetosella:50.142853,Rumex_aquaticus:50.142853,Rumex_aquaticus_var_fenestratus:50.142853,Rumex_britannica:50.142853,Rumex_confertus:50.142853,Rumex_crispus:50.142853,Rumex_fueginus:50.142853,Rumex_occidentalis:50.142853,Rumex_pseudonatronatus:50.142853,Rumex_salicifolius:50.142853,Rumex_triangulivalvis:50.142853,Rumex_venosus:50.142853)rumex:50.142853)polygonaceae:50.142853):50.142853)caryophyllales:33.428589):13.000000,((Geocaulon_lividum:82.333336,Geocaulon_sp1:82.333336)geocaulon:82.333336,Arceuthobium_americanum:164.666672,Comandra_umbellata:164.666672)santalaceae:82.333328):13.000000,(((((((Chamerion_angustifolium_ssp_angustifolium:39.000000,Chamerion_angustifolium:39.000000,Chamerion_latifolium:39.000000)chamerion:39.000000,Circaea_alpina:78.000000,(Oenothera_biennis:39.000000,Oenothera_nuttallii:39.000000,Oenothera_serrulata:39.000000)oenothera:39.000000,(Epilobium_sp1:39.000000,Epilobium_ciliatum:39.000000,Epilobium_ciliatum_ssp_glandulosum:39.000000,Epilobium_glaberrimum:39.000000,Epilobium_leptocarpum:39.000000,Epilobium_leptophyllum:39.000000,Epilobium_palustre:39.000000)epilobium:39.000000,Gaura_coccinea:78.000000)onagraceae:39.000000,Lythrum_salicaria:117.000000):39.000000,((Geranium_bicknellii:52.000000,Geranium_richardsonii:52.000000,Geranium_viscosissimum:52.000000,Geranium_sp1:52.000000)geranium:52.000000,Erodium_cicutarium:104.000000)geraniaceae:52.000000):39.000000,((((Hudsonia_tomentosa:43.333332,Lechea_intermedia_var_depauperata:43.333332)cistaceae:43.333332,(Malva_neglecta:43.333332,Sphaeralcea_coccinea:43.333332)malvaceae:43.333332):43.333336,(Peritoma_serrulata:97.500000,((Alyssum_sp1:32.500000,Alyssum_alyssoides:32.500000)alyssum:32.500000,Arabidopsis_lyrata:65.000000,(Arabis_sp1:32.500000,Arabis_drummondii:32.500000,Arabis_holboellii:32.500000,Arabis_pycnocarpa:32.500000)arabis:32.500000,(Boechera_sp1:32.500000,Boechera_divaricarpa:32.500000)boechera:32.500000,(Brassica_sp1:32.500000,Brassica_napus:32.500000,Brassica_rapa:32.500000,Brassica_rapa_var_rapa:32.500000)brassica:32.500000,Brassicaceae_sp1:65.000000,Camelina_microcarpa:65.000000,Capsella_bursa_pastoris:65.000000,(Cardamine_dentata:32.500000,Cardamine_pensylvanica:32.500000)cardamine:32.500000,(Descurainia_incana:32.500000,Descurainia_pinnata:32.500000,Descurainia_sophia:32.500000)descurainia:32.500000,Diplotaxis_muralis:65.000000,(Draba_cana:32.500000,Draba_nemorosa:32.500000)draba:32.500000,Erucastrum_gallicum:65.000000,(Erysimum_sp1:32.500000,Erysimum_capitatum_var_capitatum:32.500000,Erysimum_cheiranthoides:32.500000,Erysimum_inconspicuum:32.500000)erysimum:32.500000,(Lepidium_densiflorum:32.500000,Lepidium_ramosissimum:32.500000)lepidium:32.500000,(Lesquerella_alpina:32.500000,Lesquerella_arenosa:32.500000)lesquerella:32.500000,(Rorippa_palustris:32.500000,Rorippa_palustris_ssp_hispida:32.500000,Rorippa_sylvestris:32.500000)rorippa:32.500000,(Sinapis_alba:32.500000,Sinapis_arvensis:32.500000)sinapis:32.500000,(Sisymbrium_altissimum:32.500000,Sisymbrium_loeselii:32.500000)sisymbrium:32.500000,Smelowskia_calycina:65.000000,Thlaspi_arvense:65.000000,Turritis_glabra:65.000000)brassicaceae:32.500000):32.500000)malvales_to_brassicales:32.500000,Acer_negundo:162.500000):32.500000)malvids:32.500000,((((((((Alnus_viridis:37.142857,Alnus_incana_ssp_tenuifolia:37.142857,Alnus_viridis_ssp_crispa:37.142857,Alnus_viridis_ssp_sinuata:37.142857,Alnus_incana:37.142857)alnus:37.142857,(Betula_sp1:49.523808,Betula_neoalaskana:49.523808,Betula_occidentalis:49.523808,Betula_papyrifera:49.523808,Betula_pumila:49.523808,(Betula_glandulosa:24.761904,Betula_pendula:24.761904):24.761904)betula:24.761906)betuloideae:24.761902,Corylus_cornuta:99.047615):24.761902,Betulaceae_sp1:123.809517)betulaceae:24.761909,Quercus_alba:148.571426):24.761902,((((Elaeagnus_commutata:60.666664,(Shepherdia_argentea:30.333332,Shepherdia_canadensis:30.333332)shepherdia:30.333332)elaeagnaceae:30.333336,Rhamnus_alnifolia:91.000000):30.333328,((Ulmus_americana:40.444443,Ulmus_pumila:40.444443)ulmus:40.444443,(Urtica_sp1:40.444443,Urtica_dioica:40.444443)urtica:40.444443):40.444443):30.333328,((Sibbaldiopsis_tridentata:65.000000,Sibbaldiopsis_procumbens:65.000000)sibbaldiopsis:65.000000,Agrimonia_striata:130.000000,(((((Amelanchier_alnifolia:21.666666,Crataegus_chrysocarpa:21.666666):21.666666,Cotoneaster_lucidus:43.333332,(Sorbus_sp1:21.666666,Sorbus_aucuparia:21.666666,Sorbus_scopulina:21.666666)sorbus:21.666666)pyrinae:21.666668,(Spiraea_alba:32.500000,Spiraea_betulifolia_var_lucida:32.500000)spiraea:32.500000):21.666664,(Prunus_sp1:43.333332,Prunus_americana:43.333332,Prunus_pensylvanica:43.333332,Prunus_virginiana:43.333332)prunus:43.333332):21.666664,(Dryas_drummondii:54.166664,Dryas_octopetala:54.166664)dryas:54.166664):21.666672,Chamaerhodos_erecta:130.000000,Comarum_palustre:130.000000,(Dasiphora_floribunda:65.000000,Dasiphora_fruticosa:65.000000)dasiphora:65.000000,Drymocallis_arguta:130.000000,(Fragaria_vesca:65.000000,Fragaria_virginiana:65.000000)fragaria:65.000000,(Geum_aleppicum:65.000000,Geum_macrophyllum:65.000000,Geum_rivale:65.000000,Geum_triflorum:65.000000)geum:65.000000,(Potentilla_sp1:65.000000,Potentilla_anserina:65.000000,Potentilla_argentea:65.000000,Potentilla_bimundorum:65.000000,Potentilla_bipinnatifida:65.000000,Potentilla_concinna:65.000000,Potentilla_glaucophylla:65.000000,Potentilla_gracilis:65.000000,Potentilla_hippiana:65.000000,Potentilla_nivea:65.000000,Potentilla_norvegica:65.000000,Potentilla_pensylvanica:65.000000,Potentilla_rivalis:65.000000,Potentilla_supina_ssp_paradoxa:65.000000)potentilla:65.000000,(Rosa_sp1:65.000000,Rosa_acicularis:65.000000,Rosa_arkansana:65.000000,Rosa_rugosa:65.000000,Rosa_woodsii:65.000000)rosa:65.000000,Rosaceae_sp1:130.000000,(Rubus_arcticus:65.000000,Rubus_chamaemorus:65.000000,Rubus_idaeus:65.000000,Rubus_parviflorus:65.000000,Rubus_pedatus:65.000000,Rubus_pubescens:65.000000)rubus:65.000000)rosaceae:21.666656)rosales:21.666672):21.666672,(Polygala_senega:178.750000,(((((((((Astragalus_sp1:21.666666,Astragalus_adsurgens:21.666666,Astragalus_agrestis:21.666666,Astragalus_alpinus:21.666666,Astragalus_americanus:21.666666,Astragalus_australis:21.666666,Astragalus_australis_var_glabriusculus:21.666666,Astragalus_bisulcatus:21.666666,Astragalus_canadensis:21.666666,Astragalus_cicer:21.666666,Astragalus_crassicarpus:21.666666,Astragalus_drummondii:21.666666,Astragalus_eucosmus:21.666666,Astragalus_flexuosus:21.666666,Astragalus_gilviflorus:21.666666,Astragalus_laxmannii_var_robustior:21.666666,Astragalus_lotiflorus:21.666666,Astragalus_miser:21.666666,Astragalus_missouriensis:21.666666,Astragalus_pectinatus:21.666666,Astragalus_spatulatus:21.666666,Astragalus_vexilliflexus:21.666666)astragalus:21.666666,(Oxytropis_sp1:21.666666,Oxytropis_campestris:21.666666,Oxytropis_deflexa:21.666666,Oxytropis_monticola:21.666666,Oxytropis_podocarpa:21.666666,Oxytropis_sericea:21.666666,Oxytropis_splendens:21.666666)oxytropis:21.666666):21.666668,(Caragana_arborescens:48.750000,((Hedysarum_alpinum:16.250000,Hedysarum_boreale:16.250000,Hedysarum_sulphurescens:16.250000)hedysarum:16.250000,Onobrychis_viciifolia:32.500000):16.250000):16.250000):16.250000,((((Lathyrus_ochroleucus:16.250000,Lathyrus_palustris:16.250000,Lathyrus_venosus:16.250000)lathyrus:16.250000,(Pisum_sp1:16.250000,Pisum_sativum:16.250000)pisum:16.250000):16.250000,(Trifolium_sp1:24.375000,Trifolium_hybridum:24.375000,Trifolium_pratense:24.375000,Trifolium_repens:24.375000)trifolium:24.375000):16.250000,((Medicago_sp1:21.666666,Medicago_lupulina:21.666666,Medicago_sativa:21.666666,Medicago_sativa_ssp_falcata:21.666666)medicago:21.666666,(Melilotus_sp1:21.666666,Melilotus_alba:21.666666,Melilotus_officinalis:21.666666)melilotus:21.666666):21.666668):16.250000):16.250000,Glycyrrhiza_lepidota:97.500000)irlc:16.250000,Lotus_corniculatus:113.750000):16.250000,(((Pediomelum_argophyllum:32.500000,Pediomelum_esculentum:32.500000)pediomelum:32.500000,Psoralidium_lanceolatum:65.000000):32.500000,Phaseolus_vulgaris:97.500000):32.500000):16.250000,(Dalea_candida:73.125000,Dalea_candida_var_candida:73.125000,Dalea_purpurea:73.125000,Dalea_purpurea_var_purpurea:73.125000)dalea:73.125000,((Lupinus_argenteus:48.750000,Lupinus_nootkatensis:48.750000,Lupinus_pusillus:48.750000,Lupinus_sericeus:48.750000)lupinus:48.750000,Thermopsis_rhombifolia:97.500000):48.750000):16.250000,(Vicia_americana:81.250000,Vicia_cracca:81.250000)vicia:81.250000)fabaceae:16.250000):16.250000):16.250000,((Parnassia_sp1:88.020828,Parnassia_fimbriata:88.020828,Parnassia_kotzebuei:88.020828,Parnassia_palustris:88.020828)parnassia:88.020828,(Elatine_sp1:140.833328,Hypericum_majus:140.833328,(Linum_lewisii:70.416664,Linum_perenne:70.416664,Linum_rigidum:70.416664,Linum_usitatissimum:70.416664)linum:70.416664,((Viola_sp1:52.812500,Viola_adunca:52.812500,Viola_affinis:52.812500,Viola_canadensis:52.812500,Viola_nuttallii:52.812500,Viola_palustris:52.812500,Viola_renifolia:52.812500,Viola_tricolor:52.812500)viola:52.812500,((Populus_tremuloides:35.208332,Populus_angustifolia:35.208332,Populus_balsamifera:35.208332,Populus_deltoides:35.208332,Populus_grandidentata:35.208332,Populus_nigra:35.208332)populus:35.208332,(Salix_scouleriana:35.208332,Salix_sp1:35.208332,Salix_alaxensis:35.208332,Salix_arbusculoides:35.208332,Salix_arctophila:35.208332,Salix_athabascensis:35.208332,Salix_bebbiana:35.208332,Salix_boothii:35.208332,Salix_brachycarpa:35.208332,Salix_candida:35.208332,Salix_discolor:35.208332,Salix_drummondiana:35.208332,Salix_exigua:35.208332,Salix_farriae:35.208332,Salix_glauca:35.208332,Salix_glauca_var_villosa:35.208332,Salix_interior:35.208332,Salix_lasiandra_var_caudata:35.208332,Salix_lucida:35.208332,Salix_lucida_ssp_lasiandra:35.208332,Salix_lutea:35.208332,Salix_maccalliana:35.208332,Salix_melanopsis:35.208332,Salix_myrtillifolia:35.208332,Salix_pedicellaris:35.208332,Salix_petiolaris:35.208332,Salix_planifolia:35.208332,Salix_prolixa:35.208332,Salix_pseudomonticola:35.208332,Salix_pseudomyrsinites:35.208332,Salix_pyrifolia:35.208332,Salix_serissima:35.208332,Salix_stolonifera:35.208332,Salix_vestita:35.208332)salix:35.208332)salicaceae:35.208336):35.208328,(Euphorbia_esula:70.416664,Euphorbia_serpyllifolia:70.416664)euphorbia:70.416664)malpighiales:35.208328)celastrales_to_malpighiales:35.208344):16.250000):16.250000,((Sedum_lanceolatum:130.000000,(Myriophyllum_sibiricum:65.000000,Myriophyllum_verticillatum:65.000000)myriophyllum:65.000000):65.000000,((Ribes_sp1:73.125000,Ribes_americanum:73.125000,Ribes_aureum:73.125000,Ribes_glandulosum:73.125000,Ribes_hirtellum:73.125000,Ribes_hudsonianum:73.125000,Ribes_lacustre:73.125000,Ribes_oxyacanthoides:73.125000,Ribes_triste:73.125000)ribes:73.125000,((Chrysosplenium_tetrandrum:48.750000,Chrysosplenium_iowense:48.750000)chrysosplenium:48.750000,(Heuchera_cylindrica:48.750000,Heuchera_parvifolia:48.750000,Heuchera_richardsonii:48.750000)heuchera:48.750000,(Mitella_nuda:48.750000,Mitella_pentandra:48.750000,Mitella_trifida:48.750000)mitella:48.750000,(Saxifraga_cernua:48.750000,Saxifraga_cespitosa:48.750000,Saxifraga_occidentalis:48.750000,Saxifraga_oppositifolia:48.750000,Saxifraga_tricuspidata:48.750000)saxifraga:48.750000,Tiarella_trifoliata:97.500000)saxifragaceae:48.750000):48.750000):48.750000):16.250000):13.000000,((Corydalis_sp1:102.375000,Corydalis_aurea:102.375000,Corydalis_sempervirens:102.375000)corydalis:102.375000,(Actaea_rubra:136.500000,(Anemone_canadensis:68.250000,Anemone_cylindrica:68.250000,Anemone_multifida:68.250000,Anemone_occidentalis:68.250000,Anemone_parviflora:68.250000,Anemone_patens:68.250000,Anemone_quinquefolia:68.250000,Anemone_richardsonii:68.250000,Anemone_virginiana_var_cylindroidea:68.250000)anemone:68.250000,(Aquilegia_sp1:68.250000,Aquilegia_brevistyla:68.250000,Aquilegia_flavescens:68.250000,Aquilegia_formosa:68.250000)aquilegia:68.250000,(Caltha_natans:68.250000,Caltha_palustris:68.250000)caltha:68.250000,Clematis_occidentalis:136.500000,Coptis_trifolia:136.500000,Delphinium_glaucum:136.500000,(Ranunculus_abortivus:68.250000,Ranunculus_acris:68.250000,Ranunculus_aquatilis:68.250000,Ranunculus_cardiophyllus:68.250000,Ranunculus_cymbalaria:68.250000,Ranunculus_eschscholtzii:68.250000,Ranunculus_gmelinii:68.250000,Ranunculus_lapponicus:68.250000,Ranunculus_longirostris:68.250000,Ranunculus_macounii:68.250000,Ranunculus_pedatifidus:68.250000,Ranunculus_pensylvanicus:68.250000,Ranunculus_repens:68.250000,Ranunculus_sceleratus:68.250000,Ranunculus_uncinatus:68.250000)ranunculus:68.250000,(Thalictrum_sp1:68.250000,Thalictrum_dasycarpum:68.250000,Thalictrum_occidentale:68.250000,Thalictrum_sparsiflorum:68.250000,Thalictrum_venulosum:68.250000)thalictrum:68.250000,Trollius_laxus:136.500000)ranunculaceae:68.250000):68.250000)eudicots:13.000000,Ceratophyllum_demersum:286.000000)ceratophyllales_and_eudicots:13.000000)poales_to_asterales:13.000000,(Nuphar_lutea:156.000000,Nuphar_variegata:156.000000)nuphar:156.000000)nymphaeales_to_asterales:13.000000,Larix_laricina:325.000000)seedplants:1.000000;
